# Supplementary material for: Development of a User-Friendly Pipeline for Mutational Analyses of HIV Using Ultra-Accurate Maximum-Depth Sequencing
Source: Viruses. 2021 Jul 11;13(7):1338. doi: 10.3390/v13071338 (PMC8310143; doi:10.3390/v13071338)
Supplement: Supplementary file 1 [file viruses-13-01338-s001.zip]

Archive with 1 entries (1 files):
- viruses-1273355-supplementary.pdf
